# Supplementary material for: Phenotypic differentiation despite gene flow: Beak morphology, bite performance, and population genetics of Loggerhead Shrikes (Lanius ludovicianus)
Source: Ecol Evol. 2024 Mar 19;14(3):e11079. doi: 10.1002/ece3.11079 (PMC10949006; doi:10.1002/ece3.11079)
Supplement: Supplementary file 1 — Data S1. [file ECE3-14-e11079-s001.zip]

Archive with 1 entries (1 files):
- ece311079-sup-0001-DataS1.TPS
