# Supplementary material for: Phenotypic differentiation despite gene flow: Beak morphology, bite performance, and population genetics of Loggerhead Shrikes (Lanius ludovicianus)
Source: Ecol Evol. 2024 Mar 19;14(3):e11079. doi: 10.1002/ece3.11079 (PMC10949006; doi:10.1002/ece3.11079)
Supplement: Supplementary file 1 — Data S1. [file ECE3-14-e11079-s001.zip › ece311079-sup-0001-DataS1.TPS]

LM=30
2438.00000 1224.00000
2430.00000 1429.00000
2503.00000 1422.00000
2571.00000 1413.00000
2638.00000 1402.00000
2706.00000 1389.00000
2772.00000 1370.00000
2837.00000 1349.00000
2901.00000 1323.00000
2964.00000 1295.00000
3022.00000 1259.00000
3074.00000 1215.00000
3118.00000 1162.00000
3148.00000 1101.00000
3158.00000 1034.00000
3130.00000 968.00000
3124.00000 1012.00000
3106.00000 1054.00000
3082.00000 1094.00000
3037.00000 1117.00000
2972.00000 1070.00000
2919.00000 1086.00000
2862.00000 1098.00000
2803.00000 1101.00000
2744.00000 1102.00000
2685.00000 1097.00000
2627.00000 1092.00000
2568.00000 1088.00000
2509.00000 1081.00000
2449.00000 1072.00000
IMAGE=losh01a.JPG
ID=0 
VARIABLES=OrigNum=1 
SCALE=0.017157
LM=30
2089.00000 1355.00000
2072.00000 1527.00000
2132.00000 1520.00000
2189.00000 1514.00000
2246.00000 1505.00000
2303.00000 1495.00000
2359.00000 1480.00000
2413.00000 1460.00000
2466.00000 1437.00000
2517.00000 1409.00000
2565.00000 1376.00000
2607.00000 1337.00000
2643.00000 1292.00000
2668.00000 1241.00000
2681.00000 1184.00000
2667.00000 1128.00000
2652.00000 1162.00000
2628.00000 1188.00000
2598.00000 1208.00000
2562.00000 1221.00000
2530.00000 1188.00000
2488.00000 1206.00000
2442.00000 1221.00000
2395.00000 1229.00000
2347.00000 1232.00000
2299.00000 1232.00000
2251.00000 1230.00000
2204.00000 1228.00000
2156.00000 1224.00000
2104.00000 1222.00000
IMAGE=losh47b.JPG
ID=45 
VARIABLES=OrigNum=46 
SCALE=0.017731
LM=30
1693.00000 1381.00000
1675.00000 1555.00000
1735.00000 1548.00000
1792.00000 1542.00000
1849.00000 1534.00000
1905.00000 1522.00000
1960.00000 1505.00000
2014.00000 1486.00000
2066.00000 1463.00000
2117.00000 1437.00000
2165.00000 1406.00000
2207.00000 1368.00000
2241.00000 1321.00000
2265.00000 1270.00000
2274.00000 1213.00000
2261.00000 1160.00000
2252.00000 1196.00000
2233.00000 1229.00000
2208.00000 1257.00000
2176.00000 1275.00000
2143.00000 1243.00000
2098.00000 1260.00000
2050.00000 1269.00000
2001.00000 1273.00000
1952.00000 1274.00000
1903.00000 1274.00000
1855.00000 1269.00000
1806.00000 1262.00000
1758.00000 1253.00000
1709.00000 1246.00000
IMAGE=losh41a.JPG
ID=39 
VARIABLES=OrigNum=40 
SCALE=0.020106
LM=30
1891.00000 1289.00000
1883.00000 1492.00000
1959.00000 1478.00000
2029.00000 1467.00000
2100.00000 1453.00000
2168.00000 1433.00000
2236.00000 1409.00000
2300.00000 1378.00000
2363.00000 1345.00000
2424.00000 1307.00000
2480.00000 1263.00000
2528.00000 1210.00000
2568.00000 1151.00000
2592.00000 1084.00000
2598.00000 1013.00000
2579.00000 946.00000
2572.00000 997.00000
2553.00000 1046.00000
2511.00000 1078.00000
2467.00000 1109.00000
2430.00000 1059.00000
2382.00000 1094.00000
2325.00000 1119.00000
2265.00000 1134.00000
2203.00000 1141.00000
2141.00000 1143.00000
2078.00000 1142.00000
2016.00000 1138.00000
1954.00000 1134.00000
1891.00000 1133.00000
IMAGE=losh45b.JPG
ID=43 
VARIABLES=OrigNum=44 
SCALE=0.016713
LM=30
1831.00000 1325.00000
1830.00000 1468.00000
1890.00000 1464.00000
1948.00000 1460.00000
2005.00000 1452.00000
2061.00000 1443.00000
2118.00000 1431.00000
2173.00000 1416.00000
2228.00000 1398.00000
2280.00000 1375.00000
2330.00000 1346.00000
2376.00000 1312.00000
2417.00000 1272.00000
2450.00000 1225.00000
2473.00000 1174.00000
2467.00000 1117.00000
2443.00000 1143.00000
2417.00000 1168.00000
2388.00000 1189.00000
2351.00000 1202.00000
2309.00000 1172.00000
2259.00000 1190.00000
2208.00000 1206.00000
2155.00000 1212.00000
2102.00000 1214.00000
2048.00000 1215.00000
1995.00000 1213.00000
1942.00000 1210.00000
1888.00000 1206.00000
1831.00000 1204.00000
IMAGE=losh02b.jpg
ID=1 
VARIABLES=OrigNum=2 
SCALE=0.019325
LM=30
2090.00000 1337.00000
2089.00000 1535.00000
2164.00000 1521.00000
2237.00000 1508.00000
2311.00000 1495.00000
2383.00000 1475.00000
2454.00000 1452.00000
2523.00000 1424.00000
2590.00000 1393.00000
2655.00000 1355.00000
2716.00000 1313.00000
2772.00000 1263.00000
2821.00000 1207.00000
2859.00000 1143.00000
2873.00000 1070.00000
2859.00000 995.00000
2840.00000 1046.00000
2812.00000 1091.00000
2768.00000 1122.00000
2716.00000 1144.00000
2661.00000 1117.00000
2600.00000 1136.00000
2540.00000 1158.00000
2476.00000 1170.00000
2412.00000 1175.00000
2348.00000 1178.00000
2283.00000 1179.00000
2219.00000 1179.00000
2154.00000 1178.00000
2087.00000 1177.00000
IMAGE=losh15a.jpg
ID=14 
VARIABLES=OrigNum=15 
SCALE=0.014695
LM=30
2116.00000 1413.00000
2061.00000 1621.00000
2141.00000 1619.00000
2220.00000 1616.00000
2298.00000 1610.00000
2377.00000 1605.00000
2454.00000 1594.00000
2531.00000 1577.00000
2606.00000 1554.00000
2678.00000 1524.00000
2747.00000 1486.00000
2812.00000 1441.00000
2862.00000 1381.00000
2901.00000 1314.00000
2916.00000 1238.00000
2900.00000 1160.00000
2885.00000 1216.00000
2857.00000 1266.00000
2817.00000 1307.00000
2766.00000 1337.00000
2687.00000 1286.00000
2631.00000 1297.00000
2572.00000 1306.00000
2512.00000 1308.00000
2451.00000 1304.00000
2392.00000 1297.00000
2333.00000 1284.00000
2274.00000 1271.00000
2215.00000 1258.00000
2155.00000 1244.00000
IMAGE=losh13b.JPG
ID=12 
VARIABLES=OrigNum=13 
SCALE=0.016204
LM=30
2099.00000 1323.00000
2096.00000 1481.00000
2149.00000 1471.00000
2203.00000 1462.00000
2258.00000 1452.00000
2312.00000 1440.00000
2365.00000 1426.00000
2417.00000 1408.00000
2468.00000 1386.00000
2517.00000 1360.00000
2564.00000 1331.00000
2607.00000 1296.00000
2644.00000 1255.00000
2671.00000 1207.00000
2687.00000 1155.00000
2674.00000 1105.00000
2655.00000 1134.00000
2634.00000 1158.00000
2611.00000 1180.00000
2583.00000 1197.00000
2543.00000 1170.00000
2495.00000 1188.00000
2448.00000 1203.00000
2400.00000 1213.00000
2351.00000 1218.00000
2302.00000 1220.00000
2253.00000 1217.00000
2204.00000 1212.00000
2155.00000 1207.00000
2103.00000 1201.00000
IMAGE=losh11b.JPG
ID=10 
VARIABLES=OrigNum=11 
SCALE=0.020390
LM=30
1896.00000 1287.00000
1863.00000 1467.00000
1922.00000 1461.00000
1979.00000 1457.00000
2037.00000 1452.00000
2094.00000 1443.00000
2150.00000 1431.00000
2205.00000 1414.00000
2260.00000 1395.00000
2313.00000 1373.00000
2364.00000 1346.00000
2410.00000 1312.00000
2451.00000 1271.00000
2481.00000 1222.00000
2496.00000 1167.00000
2484.00000 1112.00000
2468.00000 1146.00000
2442.00000 1174.00000
2409.00000 1194.00000
2370.00000 1209.00000
2339.00000 1163.00000
2294.00000 1181.00000
2248.00000 1191.00000
2200.00000 1194.00000
2153.00000 1191.00000
2105.00000 1183.00000
2058.00000 1176.00000
2011.00000 1168.00000
1964.00000 1159.00000
1915.00000 1150.00000
IMAGE=losh42c.JPG
ID=40 
VARIABLES=OrigNum=41 
SCALE=0.017995
LM=30
1954.00000 1374.00000
1942.00000 1553.00000
2012.00000 1546.00000
2079.00000 1537.00000
2146.00000 1526.00000
2213.00000 1512.00000
2278.00000 1491.00000
2341.00000 1466.00000
2400.00000 1433.00000
2458.00000 1396.00000
2511.00000 1354.00000
2557.00000 1304.00000
2593.00000 1246.00000
2616.00000 1182.00000
2619.00000 1115.00000
2598.00000 1050.00000
2592.00000 1104.00000
2572.00000 1152.00000
2544.00000 1196.00000
2500.00000 1231.00000
2404.00000 1193.00000
2360.00000 1215.00000
2312.00000 1229.00000
2262.00000 1238.00000
2212.00000 1240.00000
2162.00000 1239.00000
2112.00000 1235.00000
2062.00000 1230.00000
2013.00000 1224.00000
1963.00000 1218.00000
IMAGE=losh43b.JPG
ID=41 
VARIABLES=OrigNum=42 
SCALE=0.018252
LM=30
1863.00000 1379.00000
1851.00000 1559.00000
1920.00000 1555.00000
1989.00000 1546.00000
2057.00000 1529.00000
2123.00000 1509.00000
2189.00000 1487.00000
2253.00000 1460.00000
2315.00000 1427.00000
2373.00000 1390.00000
2426.00000 1345.00000
2472.00000 1293.00000
2508.00000 1234.00000
2531.00000 1168.00000
2534.00000 1100.00000
2511.00000 1037.00000
2507.00000 1093.00000
2477.00000 1140.00000
2445.00000 1185.00000
2395.00000 1207.00000
2364.00000 1173.00000
2313.00000 1193.00000
2259.00000 1209.00000
2205.00000 1224.00000
2148.00000 1229.00000
2092.00000 1229.00000
2036.00000 1228.00000
1980.00000 1229.00000
1923.00000 1226.00000
1869.00000 1224.00000
IMAGE=losh33c.JPG
ID=31 
VARIABLES=OrigNum=32 
SCALE=0.018171
LM=30
2188.00000 1366.00000
2155.00000 1533.00000
2214.00000 1528.00000
2272.00000 1527.00000
2329.00000 1522.00000
2386.00000 1514.00000
2443.00000 1502.00000
2498.00000 1485.00000
2553.00000 1467.00000
2606.00000 1446.00000
2657.00000 1419.00000
2705.00000 1387.00000
2745.00000 1346.00000
2776.00000 1297.00000
2792.00000 1242.00000
2782.00000 1187.00000
2767.00000 1220.00000
2747.00000 1249.00000
2719.00000 1270.00000
2690.00000 1291.00000
2633.00000 1248.00000
2588.00000 1258.00000
2540.00000 1265.00000
2493.00000 1268.00000
2445.00000 1267.00000
2397.00000 1267.00000
2349.00000 1261.00000
2302.00000 1255.00000
2255.00000 1248.00000
2206.00000 1237.00000
IMAGE=losh08a.JPG
ID=7 
VARIABLES=OrigNum=8 
SCALE=0.019387
LM=30
1965.00000 1726.00000
1953.00000 1965.00000
2036.00000 1953.00000
2117.00000 1942.00000
2196.00000 1928.00000
2275.00000 1910.00000
2353.00000 1888.00000
2429.00000 1861.00000
2502.00000 1826.00000
2573.00000 1787.00000
2639.00000 1740.00000
2694.00000 1682.00000
2739.00000 1615.00000
2773.00000 1542.00000
2788.00000 1462.00000
2763.00000 1385.00000
2746.00000 1447.00000
2715.00000 1500.00000
2676.00000 1547.00000
2627.00000 1592.00000
2566.00000 1520.00000
2505.00000 1545.00000
2443.00000 1565.00000
2377.00000 1573.00000
2310.00000 1576.00000
2244.00000 1577.00000
2177.00000 1578.00000
2111.00000 1574.00000
2044.00000 1568.00000
1975.00000 1560.00000
IMAGE=losh25d.jpg
ID=24 
VARIABLES=OrigNum=25 
SCALE=0.015743
LM=30
1953.00000 1548.00000
1915.00000 1727.00000
1994.00000 1724.00000
2066.00000 1720.00000
2139.00000 1717.00000
2211.00000 1711.00000
2283.00000 1698.00000
2354.00000 1682.00000
2423.00000 1661.00000
2489.00000 1630.00000
2551.00000 1592.00000
2608.00000 1548.00000
2656.00000 1493.00000
2693.00000 1431.00000
2718.00000 1363.00000
2707.00000 1292.00000
2694.00000 1354.00000
2661.00000 1404.00000
2611.00000 1439.00000
2551.00000 1462.00000
2506.00000 1422.00000
2451.00000 1430.00000
2394.00000 1440.00000
2335.00000 1438.00000
2278.00000 1430.00000
2220.00000 1420.00000
2163.00000 1408.00000
2106.00000 1396.00000
2049.00000 1385.00000
1990.00000 1374.00000
IMAGE=losh04b.jpg
ID=3 
VARIABLES=OrigNum=4 
SCALE=0.016046
LM=30
2020.00000 1434.00000
1982.00000 1622.00000
2054.00000 1619.00000
2126.00000 1616.00000
2198.00000 1612.00000
2271.00000 1604.00000
2342.00000 1592.00000
2412.00000 1573.00000
2480.00000 1549.00000
2546.00000 1518.00000
2609.00000 1482.00000
2664.00000 1435.00000
2711.00000 1381.00000
2738.00000 1314.00000
2746.00000 1242.00000
2726.00000 1173.00000
2718.00000 1225.00000
2695.00000 1270.00000
2656.00000 1302.00000
2608.00000 1323.00000
2564.00000 1290.00000
2508.00000 1308.00000
2452.00000 1322.00000
2393.00000 1327.00000
2335.00000 1326.00000
2276.00000 1323.00000
2218.00000 1316.00000
2160.00000 1309.00000
2102.00000 1302.00000
2043.00000 1292.00000
IMAGE=losh53b.JPG
ID=51 
VARIABLES=OrigNum=52 
SCALE=0.014703
LM=30
2094.00000 1292.00000
2084.00000 1466.00000
2147.00000 1456.00000
2208.00000 1449.00000
2268.00000 1441.00000
2327.00000 1428.00000
2386.00000 1412.00000
2443.00000 1391.00000
2498.00000 1365.00000
2550.00000 1334.00000
2598.00000 1298.00000
2642.00000 1256.00000
2680.00000 1209.00000
2708.00000 1154.00000
2720.00000 1095.00000
2715.00000 1035.00000
2698.00000 1087.00000
2670.00000 1133.00000
2632.00000 1171.00000
2581.00000 1199.00000
2542.00000 1167.00000
2495.00000 1185.00000
2447.00000 1197.00000
2398.00000 1201.00000
2348.00000 1201.00000
2299.00000 1196.00000
2249.00000 1190.00000
2200.00000 1183.00000
2150.00000 1177.00000
2097.00000 1172.00000
IMAGE=losh59b.JPG
ID=57 
VARIABLES=OrigNum=58 
SCALE=0.019673
LM=30
2483.00000 1484.00000
2470.00000 1714.00000
2547.00000 1702.00000
2618.00000 1690.00000
2688.00000 1675.00000
2758.00000 1658.00000
2827.00000 1640.00000
2895.00000 1617.00000
2960.00000 1586.00000
3022.00000 1551.00000
3080.00000 1509.00000
3133.00000 1460.00000
3175.00000 1402.00000
3205.00000 1338.00000
3213.00000 1267.00000
3197.00000 1197.00000
3177.00000 1225.00000
3149.00000 1245.00000
3121.00000 1266.00000
3086.00000 1284.00000
3035.00000 1252.00000
2984.00000 1275.00000
2927.00000 1297.00000
2868.00000 1313.00000
2808.00000 1317.00000
2747.00000 1318.00000
2686.00000 1315.00000
2625.00000 1310.00000
2565.00000 1304.00000
2497.00000 1296.00000
IMAGE=losh28c.jpg
ID=27 
VARIABLES=OrigNum=28 
SCALE=0.015001
LM=30
1939.00000 1511.00000
1915.00000 1740.00000
1999.00000 1737.00000
2080.00000 1732.00000
2161.00000 1723.00000
2241.00000 1708.00000
2320.00000 1688.00000
2398.00000 1663.00000
2474.00000 1633.00000
2546.00000 1595.00000
2614.00000 1550.00000
2675.00000 1496.00000
2725.00000 1432.00000
2764.00000 1361.00000
2788.00000 1283.00000
2784.00000 1199.00000
2753.00000 1260.00000
2713.00000 1318.00000
2661.00000 1365.00000
2597.00000 1403.00000
2536.00000 1355.00000
2475.00000 1365.00000
2412.00000 1383.00000
2347.00000 1388.00000
2281.00000 1386.00000
2216.00000 1379.00000
2151.00000 1370.00000
2086.00000 1361.00000
2021.00000 1354.00000
1952.00000 1344.00000
IMAGE=losh05c.jpg
ID=4 
VARIABLES=OrigNum=5 
SCALE=0.014513
LM=30
2096.00000 1426.00000
2065.00000 1592.00000
2129.00000 1594.00000
2189.00000 1594.00000
2250.00000 1590.00000
2311.00000 1584.00000
2371.00000 1576.00000
2430.00000 1563.00000
2489.00000 1548.00000
2546.00000 1528.00000
2601.00000 1503.00000
2653.00000 1471.00000
2699.00000 1432.00000
2738.00000 1385.00000
2762.00000 1330.00000
2756.00000 1271.00000
2730.00000 1308.00000
2700.00000 1338.00000
2664.00000 1363.00000
2617.00000 1376.00000
2591.00000 1346.00000
2540.00000 1353.00000
2487.00000 1353.00000
2434.00000 1351.00000
2381.00000 1347.00000
2329.00000 1338.00000
2278.00000 1325.00000
2226.00000 1311.00000
2175.00000 1300.00000
2119.00000 1284.00000
IMAGE=losh31b.JPG
ID=29 
VARIABLES=OrigNum=30 
SCALE=0.019799
LM=30
1777.00000 1435.00000
1754.00000 1595.00000
1811.00000 1589.00000
1865.00000 1581.00000
1919.00000 1570.00000
1972.00000 1558.00000
2024.00000 1543.00000
2076.00000 1525.00000
2126.00000 1503.00000
2173.00000 1477.00000
2218.00000 1447.00000
2259.00000 1411.00000
2296.00000 1371.00000
2324.00000 1324.00000
2338.00000 1272.00000
2329.00000 1219.00000
2312.00000 1252.00000
2290.00000 1283.00000
2261.00000 1307.00000
2220.00000 1320.00000
2187.00000 1293.00000
2146.00000 1309.00000
2104.00000 1322.00000
2061.00000 1328.00000
2017.00000 1332.00000
1973.00000 1331.00000
1929.00000 1327.00000
1886.00000 1320.00000
1842.00000 1315.00000
1794.00000 1309.00000
IMAGE=losh35b.JPG
ID=33 
VARIABLES=OrigNum=34 
SCALE=0.023081
LM=30
2053.00000 1256.00000
2019.00000 1424.00000
2072.00000 1423.00000
2126.00000 1424.00000
2179.00000 1424.00000
2232.00000 1418.00000
2284.00000 1407.00000
2335.00000 1393.00000
2386.00000 1378.00000
2435.00000 1357.00000
2482.00000 1331.00000
2524.00000 1299.00000
2559.00000 1259.00000
2587.00000 1214.00000
2602.00000 1163.00000
2604.00000 1111.00000
2578.00000 1137.00000
2558.00000 1165.00000
2531.00000 1185.00000
2497.00000 1199.00000
2458.00000 1168.00000
2418.00000 1177.00000
2376.00000 1185.00000
2333.00000 1183.00000
2290.00000 1181.00000
2246.00000 1176.00000
2203.00000 1170.00000
2160.00000 1163.00000
2118.00000 1153.00000
2072.00000 1141.00000
IMAGE=losh16b.jpg
ID=15 
VARIABLES=OrigNum=16 
SCALE=0.020666
LM=30
2195.00000 1562.00000
2192.00000 1820.00000
2278.00000 1809.00000
2357.00000 1792.00000
2436.00000 1775.00000
2514.00000 1756.00000
2592.00000 1734.00000
2669.00000 1709.00000
2742.00000 1676.00000
2813.00000 1637.00000
2879.00000 1591.00000
2939.00000 1537.00000
2990.00000 1475.00000
3030.00000 1405.00000
3052.00000 1328.00000
3043.00000 1247.00000
3012.00000 1289.00000
2979.00000 1327.00000
2936.00000 1356.00000
2888.00000 1379.00000
2818.00000 1349.00000
2753.00000 1370.00000
2687.00000 1389.00000
2619.00000 1397.00000
2550.00000 1394.00000
2481.00000 1388.00000
2413.00000 1381.00000
2344.00000 1379.00000
2275.00000 1377.00000
2201.00000 1376.00000
IMAGE=losh24b.jpg
ID=23 
VARIABLES=OrigNum=24 
SCALE=0.013011
LM=30
2469.00000 1501.00000
2449.00000 1700.00000
2532.00000 1693.00000
2608.00000 1683.00000
2684.00000 1669.00000
2759.00000 1650.00000
2832.00000 1627.00000
2904.00000 1599.00000
2973.00000 1564.00000
3038.00000 1523.00000
3098.00000 1474.00000
3149.00000 1417.00000
3188.00000 1351.00000
3215.00000 1279.00000
3223.00000 1202.00000
3207.00000 1130.00000
3184.00000 1197.00000
3151.00000 1259.00000
3108.00000 1315.00000
3049.00000 1357.00000
3008.00000 1320.00000
2955.00000 1340.00000
2899.00000 1358.00000
2841.00000 1366.00000
2783.00000 1373.00000
2724.00000 1373.00000
2665.00000 1371.00000
2607.00000 1367.00000
2549.00000 1358.00000
2486.00000 1348.00000
IMAGE=losh07a.jpg
ID=6 
VARIABLES=OrigNum=7 
SCALE=0.016628
LM=30
2516.00000 1484.00000
2467.00000 1706.00000
2545.00000 1708.00000
2619.00000 1707.00000
2692.00000 1705.00000
2766.00000 1696.00000
2838.00000 1683.00000
2910.00000 1667.00000
2981.00000 1646.00000
3050.00000 1619.00000
3116.00000 1588.00000
3178.00000 1548.00000
3233.00000 1500.00000
3279.00000 1441.00000
3302.00000 1372.00000
3308.00000 1297.00000
3277.00000 1332.00000
3248.00000 1358.00000
3216.00000 1381.00000
3176.00000 1396.00000
3117.00000 1359.00000
3052.00000 1371.00000
2991.00000 1383.00000
2928.00000 1383.00000
2866.00000 1377.00000
2803.00000 1369.00000
2741.00000 1358.00000
2680.00000 1345.00000
2619.00000 1329.00000
2558.00000 1318.00000
IMAGE=losh20b.jpg
ID=19 
VARIABLES=OrigNum=20 
SCALE=0.014430
LM=30
2356.00000 1334.00000
2342.00000 1538.00000
2416.00000 1533.00000
2488.00000 1524.00000
2560.00000 1513.00000
2632.00000 1502.00000
2703.00000 1487.00000
2774.00000 1470.00000
2842.00000 1448.00000
2910.00000 1422.00000
2975.00000 1390.00000
3034.00000 1347.00000
3084.00000 1295.00000
3126.00000 1236.00000
3146.00000 1166.00000
3139.00000 1091.00000
3104.00000 1111.00000
3076.00000 1133.00000
3046.00000 1153.00000
3008.00000 1176.00000
2959.00000 1131.00000
2894.00000 1150.00000
2831.00000 1171.00000
2766.00000 1179.00000
2699.00000 1181.00000
2633.00000 1180.00000
2567.00000 1179.00000
2501.00000 1178.00000
2434.00000 1175.00000
2362.00000 1172.00000
IMAGE=losh26c.jpg
ID=25 
VARIABLES=OrigNum=26 
SCALE=0.015264
LM=30
2023.00000 1488.00000
2009.00000 1698.00000
2091.00000 1691.00000
2166.00000 1679.00000
2241.00000 1663.00000
2314.00000 1644.00000
2387.00000 1621.00000
2457.00000 1591.00000
2526.00000 1558.00000
2590.00000 1516.00000
2650.00000 1470.00000
2703.00000 1416.00000
2745.00000 1352.00000
2774.00000 1282.00000
2786.00000 1207.00000
2769.00000 1133.00000
2740.00000 1179.00000
2718.00000 1220.00000
2685.00000 1252.00000
2648.00000 1287.00000
2574.00000 1266.00000
2520.00000 1291.00000
2464.00000 1314.00000
2403.00000 1323.00000
2342.00000 1330.00000
2280.00000 1333.00000
2219.00000 1334.00000
2157.00000 1334.00000
2096.00000 1326.00000
2027.00000 1314.00000
IMAGE=losh18b.jpg
ID=17 
VARIABLES=OrigNum=18 
SCALE=0.014421
LM=30
2052.00000 1186.00000
2031.00000 1381.00000
2120.00000 1381.00000
2202.00000 1377.00000
2285.00000 1368.00000
2367.00000 1354.00000
2447.00000 1334.00000
2526.00000 1310.00000
2604.00000 1283.00000
2678.00000 1244.00000
2746.00000 1197.00000
2805.00000 1140.00000
2855.00000 1074.00000
2887.00000 998.00000
2888.00000 917.00000
2860.00000 836.00000
2849.00000 917.00000
2818.00000 978.00000
2768.00000 1025.00000
2702.00000 1048.00000
2638.00000 1001.00000
2578.00000 1023.00000
2517.00000 1035.00000
2454.00000 1042.00000
2391.00000 1042.00000
2328.00000 1039.00000
2265.00000 1034.00000
2203.00000 1025.00000
2140.00000 1017.00000
2074.00000 1011.00000
IMAGE=losh09a.JPG
ID=8 
VARIABLES=OrigNum=9 
SCALE=0.014401
LM=30
2481.00000 2073.00000
2486.00000 2272.00000
2564.00000 2256.00000
2639.00000 2236.00000
2713.00000 2211.00000
2785.00000 2183.00000
2855.00000 2149.00000
2922.00000 2111.00000
2987.00000 2068.00000
3043.00000 2015.00000
3094.00000 1956.00000
3135.00000 1891.00000
3166.00000 1820.00000
3180.00000 1743.00000
3182.00000 1666.00000
3146.00000 1593.00000
3153.00000 1671.00000
3139.00000 1743.00000
3103.00000 1808.00000
3047.00000 1861.00000
2985.00000 1840.00000
2927.00000 1855.00000
2872.00000 1875.00000
2815.00000 1889.00000
2757.00000 1892.00000
2699.00000 1893.00000
2640.00000 1895.00000
2582.00000 1895.00000
2523.00000 1894.00000
2465.00000 1889.00000
IMAGE=losh10d.jpg
ID=9 
VARIABLES=OrigNum=10 
SCALE=0.014967
LM=30
2463.00000 1287.00000
2451.00000 1466.00000
2514.00000 1464.00000
2575.00000 1459.00000
2636.00000 1451.00000
2697.00000 1442.00000
2757.00000 1432.00000
2817.00000 1417.00000
2875.00000 1396.00000
2930.00000 1370.00000
2984.00000 1340.00000
3034.00000 1305.00000
3077.00000 1262.00000
3110.00000 1211.00000
3132.00000 1154.00000
3115.00000 1093.00000
3094.00000 1114.00000
3070.00000 1132.00000
3042.00000 1139.00000
3014.00000 1163.00000
2952.00000 1132.00000
2903.00000 1152.00000
2850.00000 1167.00000
2795.00000 1173.00000
2741.00000 1171.00000
2686.00000 1168.00000
2631.00000 1164.00000
2576.00000 1158.00000
2522.00000 1153.00000
2465.00000 1151.00000
IMAGE=losh27d.JPG
ID=26 
VARIABLES=OrigNum=27 
SCALE=0.017179
LM=30
2138.00000 1334.00000
2095.00000 1519.00000
2179.00000 1530.00000
2262.00000 1534.00000
2345.00000 1534.00000
2428.00000 1532.00000
2510.00000 1522.00000
2591.00000 1507.00000
2671.00000 1485.00000
2746.00000 1450.00000
2817.00000 1408.00000
2877.00000 1351.00000
2922.00000 1282.00000
2939.00000 1202.00000
2936.00000 1120.00000
2899.00000 1042.00000
2902.00000 1109.00000
2886.00000 1168.00000
2852.00000 1219.00000
2798.00000 1252.00000
2739.00000 1217.00000
2675.00000 1228.00000
2611.00000 1239.00000
2546.00000 1241.00000
2481.00000 1239.00000
2417.00000 1229.00000
2353.00000 1216.00000
2290.00000 1199.00000
2227.00000 1183.00000
2163.00000 1166.00000
IMAGE=losh12c.jpg
ID=11 
VARIABLES=OrigNum=12 
SCALE=0.014996
LM=30
1984.00000 1267.00000
1960.00000 1481.00000
2025.00000 1469.00000
2087.00000 1459.00000
2149.00000 1444.00000
2210.00000 1428.00000
2270.00000 1408.00000
2328.00000 1382.00000
2384.00000 1353.00000
2438.00000 1319.00000
2489.00000 1281.00000
2534.00000 1238.00000
2575.00000 1189.00000
2607.00000 1135.00000
2620.00000 1073.00000
2613.00000 1011.00000
2593.00000 1056.00000
2565.00000 1093.00000
2531.00000 1126.00000
2489.00000 1144.00000
2451.00000 1099.00000
2406.00000 1117.00000
2359.00000 1133.00000
2309.00000 1142.00000
2260.00000 1140.00000
2210.00000 1135.00000
2160.00000 1129.00000
2111.00000 1123.00000
2061.00000 1114.00000
2010.00000 1106.00000
IMAGE=losh32b.JPG
ID=30 
VARIABLES=OrigNum=31 
SCALE=0.019169
LM=30
1785.00000 1394.00000
1780.00000 1580.00000
1845.00000 1569.00000
1910.00000 1559.00000
1973.00000 1545.00000
2036.00000 1527.00000
2098.00000 1508.00000
2160.00000 1486.00000
2220.00000 1461.00000
2279.00000 1434.00000
2337.00000 1404.00000
2392.00000 1369.00000
2443.00000 1329.00000
2487.00000 1281.00000
2514.00000 1222.00000
2523.00000 1156.00000
2488.00000 1165.00000
2462.00000 1182.00000
2435.00000 1196.00000
2401.00000 1212.00000
2353.00000 1175.00000
2297.00000 1202.00000
2237.00000 1222.00000
2175.00000 1231.00000
2111.00000 1234.00000
2048.00000 1236.00000
1985.00000 1231.00000
1922.00000 1230.00000
1859.00000 1228.00000
1791.00000 1223.00000
IMAGE=losh38b.JPG
ID=36 
VARIABLES=OrigNum=37 
SCALE=0.017110
LM=30
1928.00000 1307.00000
1896.00000 1503.00000
1960.00000 1498.00000
2020.00000 1491.00000
2080.00000 1482.00000
2139.00000 1470.00000
2199.00000 1456.00000
2257.00000 1439.00000
2313.00000 1417.00000
2368.00000 1390.00000
2420.00000 1360.00000
2467.00000 1321.00000
2506.00000 1275.00000
2538.00000 1224.00000
2554.00000 1166.00000
2546.00000 1107.00000
2525.00000 1133.00000
2502.00000 1156.00000
2478.00000 1178.00000
2448.00000 1201.00000
2386.00000 1146.00000
2342.00000 1164.00000
2295.00000 1176.00000
2247.00000 1180.00000
2199.00000 1181.00000
2151.00000 1178.00000
2103.00000 1174.00000
2055.00000 1166.00000
2007.00000 1157.00000
1955.00000 1148.00000
IMAGE=losh44b.JPG
ID=42 
VARIABLES=OrigNum=43 
SCALE=0.016796
LM=30
2008.00000 1350.00000
2012.00000 1566.00000
2088.00000 1543.00000
2158.00000 1522.00000
2229.00000 1503.00000
2299.00000 1483.00000
2369.00000 1461.00000
2437.00000 1432.00000
2503.00000 1401.00000
2566.00000 1363.00000
2621.00000 1315.00000
2667.00000 1258.00000
2698.00000 1192.00000
2716.00000 1122.00000
2712.00000 1049.00000
2678.00000 987.00000
2678.00000 1043.00000
2658.00000 1095.00000
2620.00000 1136.00000
2570.00000 1172.00000
2525.00000 1127.00000
2474.00000 1149.00000
2419.00000 1170.00000
2362.00000 1179.00000
2304.00000 1182.00000
2246.00000 1182.00000
2188.00000 1181.00000
2130.00000 1180.00000
2071.00000 1179.00000
2008.00000 1181.00000
IMAGE=losh52b.JPG
ID=50 
VARIABLES=OrigNum=51 
SCALE=0.015124
LM=30
2095.00000 1268.00000
2086.00000 1465.00000
2154.00000 1450.00000
2219.00000 1437.00000
2283.00000 1423.00000
2347.00000 1406.00000
2410.00000 1386.00000
2470.00000 1359.00000
2529.00000 1328.00000
2583.00000 1291.00000
2634.00000 1249.00000
2678.00000 1200.00000
2712.00000 1144.00000
2735.00000 1082.00000
2740.00000 1017.00000
2715.00000 956.00000
2709.00000 993.00000
2697.00000 1031.00000
2672.00000 1060.00000
2636.00000 1086.00000
2568.00000 1074.00000
2519.00000 1092.00000
2469.00000 1108.00000
2417.00000 1121.00000
2365.00000 1126.00000
2312.00000 1127.00000
2259.00000 1127.00000
2206.00000 1123.00000
2153.00000 1121.00000
2098.00000 1119.00000
IMAGE=losh55b.JPG
ID=53 
VARIABLES=OrigNum=54 
SCALE=0.018071
LM=30
1827.00000 1318.00000
1757.00000 1502.00000
1835.00000 1513.00000
1911.00000 1523.00000
1988.00000 1530.00000
2065.00000 1533.00000
2142.00000 1525.00000
2218.00000 1514.00000
2294.00000 1502.00000
2367.00000 1478.00000
2434.00000 1440.00000
2497.00000 1395.00000
2549.00000 1339.00000
2583.00000 1270.00000
2603.00000 1196.00000
2579.00000 1125.00000
2564.00000 1190.00000
2539.00000 1245.00000
2488.00000 1279.00000
2427.00000 1302.00000
2396.00000 1246.00000
2340.00000 1258.00000
2281.00000 1269.00000
2222.00000 1266.00000
2163.00000 1256.00000
2105.00000 1243.00000
2046.00000 1229.00000
1989.00000 1212.00000
1933.00000 1192.00000
1875.00000 1170.00000
IMAGE=losh46b.JPG
ID=44 
VARIABLES=OrigNum=45 
SCALE=0.015688
LM=30
1860.00000 1370.00000
1846.00000 1505.00000
1903.00000 1501.00000
1957.00000 1497.00000
2011.00000 1492.00000
2065.00000 1486.00000
2119.00000 1476.00000
2171.00000 1461.00000
2222.00000 1443.00000
2270.00000 1419.00000
2315.00000 1388.00000
2357.00000 1354.00000
2394.00000 1314.00000
2420.00000 1266.00000
2430.00000 1214.00000
2420.00000 1162.00000
2408.00000 1192.00000
2389.00000 1211.00000
2366.00000 1223.00000
2341.00000 1241.00000
2293.00000 1207.00000
2253.00000 1231.00000
2209.00000 1248.00000
2162.00000 1259.00000
2115.00000 1263.00000
2067.00000 1262.00000
2019.00000 1260.00000
1972.00000 1257.00000
1924.00000 1254.00000
1870.00000 1249.00000
IMAGE=losh57a.JPG
ID=55 
VARIABLES=OrigNum=56 
SCALE=0.019634
LM=30
1810.00000 1273.00000
1786.00000 1487.00000
1868.00000 1479.00000
1948.00000 1468.00000
2028.00000 1456.00000
2107.00000 1444.00000
2185.00000 1422.00000
2261.00000 1396.00000
2335.00000 1365.00000
2406.00000 1327.00000
2471.00000 1281.00000
2527.00000 1223.00000
2575.00000 1159.00000
2606.00000 1085.00000
2620.00000 1006.00000
2594.00000 932.00000
2584.00000 996.00000
2555.00000 1054.00000
2512.00000 1102.00000
2453.00000 1136.00000
2387.00000 1081.00000
2329.00000 1101.00000
2267.00000 1115.00000
2205.00000 1123.00000
2142.00000 1125.00000
2080.00000 1117.00000
2017.00000 1113.00000
1955.00000 1107.00000
1892.00000 1098.00000
1830.00000 1091.00000
IMAGE=losh49c.JPG
ID=47 
VARIABLES=OrigNum=48 
SCALE=0.014385
LM=30
1859.00000 1170.00000
1825.00000 1326.00000
1886.00000 1334.00000
1947.00000 1338.00000
2009.00000 1341.00000
2070.00000 1339.00000
2131.00000 1335.00000
2193.00000 1328.00000
2253.00000 1318.00000
2313.00000 1303.00000
2371.00000 1284.00000
2427.00000 1258.00000
2479.00000 1225.00000
2524.00000 1183.00000
2561.00000 1134.00000
2577.00000 1071.00000
2541.00000 1089.00000
2515.00000 1113.00000
2485.00000 1131.00000
2443.00000 1143.00000
2407.00000 1101.00000
2350.00000 1101.00000
2293.00000 1111.00000
2236.00000 1109.00000
2180.00000 1100.00000
2123.00000 1091.00000
2067.00000 1080.00000
2012.00000 1064.00000
1956.00000 1050.00000
1896.00000 1035.00000
IMAGE=losh06a.JPG
ID=5 
VARIABLES=OrigNum=6 
SCALE=0.018126
LM=30
1899.00000 1329.00000
1905.00000 1521.00000
1970.00000 1503.00000
2032.00000 1486.00000
2093.00000 1467.00000
2154.00000 1445.00000
2213.00000 1420.00000
2271.00000 1392.00000
2327.00000 1360.00000
2382.00000 1327.00000
2432.00000 1287.00000
2476.00000 1240.00000
2512.00000 1187.00000
2531.00000 1126.00000
2535.00000 1062.00000
2522.00000 1003.00000
2510.00000 1048.00000
2486.00000 1092.00000
2450.00000 1127.00000
2406.00000 1151.00000
2351.00000 1120.00000
2308.00000 1145.00000
2260.00000 1164.00000
2211.00000 1177.00000
2160.00000 1185.00000
2109.00000 1189.00000
2058.00000 1192.00000
2007.00000 1195.00000
1955.00000 1197.00000
1899.00000 1199.00000
IMAGE=losh54a.JPG
ID=52 
VARIABLES=OrigNum=53 
SCALE=0.017466
LM=30
2020.00000 1419.00000
2000.00000 1551.00000
2056.00000 1552.00000
2109.00000 1549.00000
2161.00000 1542.00000
2214.00000 1535.00000
2266.00000 1528.00000
2318.00000 1515.00000
2368.00000 1500.00000
2418.00000 1481.00000
2465.00000 1457.00000
2507.00000 1426.00000
2546.00000 1389.00000
2578.00000 1348.00000
2597.00000 1298.00000
2597.00000 1243.00000
2573.00000 1266.00000
2553.00000 1294.00000
2533.00000 1322.00000
2502.00000 1347.00000
2448.00000 1318.00000
2400.00000 1327.00000
2354.00000 1331.00000
2309.00000 1334.00000
2264.00000 1334.00000
2218.00000 1332.00000
2173.00000 1327.00000
2128.00000 1320.00000
2084.00000 1312.00000
2036.00000 1303.00000
IMAGE=losh21a.JPG
ID=20 
VARIABLES=OrigNum=21 
SCALE=0.021926
LM=30
1880.00000 1284.00000
1864.00000 1474.00000
1941.00000 1471.00000
2013.00000 1461.00000
2086.00000 1449.00000
2158.00000 1435.00000
2229.00000 1415.00000
2297.00000 1388.00000
2364.00000 1358.00000
2429.00000 1323.00000
2488.00000 1280.00000
2538.00000 1226.00000
2574.00000 1162.00000
2589.00000 1091.00000
2585.00000 1018.00000
2546.00000 955.00000
2550.00000 1009.00000
2541.00000 1064.00000
2511.00000 1112.00000
2462.00000 1146.00000
2396.00000 1120.00000
2341.00000 1140.00000
2286.00000 1154.00000
2230.00000 1156.00000
2173.00000 1155.00000
2117.00000 1152.00000
2060.00000 1149.00000
2004.00000 1144.00000
1948.00000 1136.00000
1892.00000 1127.00000
IMAGE=losh51b.JPG
ID=49 
VARIABLES=OrigNum=50 
SCALE=0.017096
LM=30
1764.00000 2116.00000
1756.00000 2291.00000
1821.00000 2280.00000
1885.00000 2270.00000
1948.00000 2254.00000
2010.00000 2236.00000
2072.00000 2217.00000
2133.00000 2195.00000
2193.00000 2169.00000
2249.00000 2138.00000
2303.00000 2102.00000
2351.00000 2058.00000
2396.00000 2012.00000
2429.00000 1956.00000
2452.00000 1896.00000
2441.00000 1833.00000
2414.00000 1859.00000
2391.00000 1883.00000
2364.00000 1903.00000
2330.00000 1921.00000
2295.00000 1884.00000
2240.00000 1902.00000
2186.00000 1928.00000
2129.00000 1944.00000
2069.00000 1952.00000
2009.00000 1945.00000
1949.00000 1945.00000
1889.00000 1945.00000
1829.00000 1944.00000
1762.00000 1945.00000
IMAGE=losh23d.jpg
ID=22 
VARIABLES=OrigNum=23 
SCALE=0.017241
LM=30
1988.00000 1408.00000
1986.00000 1595.00000
2056.00000 1582.00000
2122.00000 1571.00000
2188.00000 1558.00000
2254.00000 1543.00000
2319.00000 1525.00000
2382.00000 1501.00000
2442.00000 1471.00000
2499.00000 1435.00000
2550.00000 1392.00000
2598.00000 1344.00000
2631.00000 1287.00000
2652.00000 1223.00000
2657.00000 1157.00000
2630.00000 1092.00000
2624.00000 1145.00000
2605.00000 1190.00000
2571.00000 1221.00000
2529.00000 1250.00000
2484.00000 1193.00000
2434.00000 1216.00000
2382.00000 1239.00000
2327.00000 1255.00000
2271.00000 1266.00000
2214.00000 1270.00000
2158.00000 1270.00000
2101.00000 1268.00000
2044.00000 1264.00000
1983.00000 1263.00000
IMAGE=losh50a.JPG
ID=48 
VARIABLES=OrigNum=49 
SCALE=0.016624
LM=30
1887.00000 1342.00000
1884.00000 1541.00000
1951.00000 1536.00000
2016.00000 1527.00000
2078.00000 1511.00000
2141.00000 1496.00000
2203.00000 1476.00000
2263.00000 1451.00000
2321.00000 1422.00000
2375.00000 1386.00000
2427.00000 1348.00000
2475.00000 1304.00000
2514.00000 1253.00000
2542.00000 1194.00000
2558.00000 1131.00000
2533.00000 1073.00000
2522.00000 1112.00000
2498.00000 1144.00000
2466.00000 1168.00000
2429.00000 1185.00000
2390.00000 1149.00000
2341.00000 1178.00000
2289.00000 1197.00000
2235.00000 1210.00000
2180.00000 1211.00000
2124.00000 1210.00000
2069.00000 1209.00000
2013.00000 1208.00000
1958.00000 1204.00000
1898.00000 1203.00000
IMAGE=losh36b.JPG
ID=34 
VARIABLES=OrigNum=35 
SCALE=0.017372
LM=30
1746.00000 1247.00000
1727.00000 1432.00000
1796.00000 1422.00000
1862.00000 1409.00000
1928.00000 1394.00000
1993.00000 1379.00000
2058.00000 1363.00000
2122.00000 1341.00000
2185.00000 1316.00000
2244.00000 1283.00000
2300.00000 1246.00000
2350.00000 1202.00000
2391.00000 1148.00000
2423.00000 1089.00000
2439.00000 1024.00000
2425.00000 955.00000
2405.00000 1005.00000
2377.00000 1044.00000
2340.00000 1074.00000
2293.00000 1091.00000
2241.00000 1064.00000
2192.00000 1084.00000
2140.00000 1103.00000
2086.00000 1112.00000
2031.00000 1115.00000
1975.00000 1116.00000
1920.00000 1115.00000
1864.00000 1112.00000
1809.00000 1107.00000
1750.00000 1104.00000
IMAGE=losh48a.JPG
ID=46 
VARIABLES=OrigNum=47 
SCALE=0.016555
LM=30
2066.00000 1553.00000
2024.00000 1758.00000
2102.00000 1757.00000
2177.00000 1754.00000
2251.00000 1749.00000
2324.00000 1739.00000
2397.00000 1724.00000
2469.00000 1707.00000
2541.00000 1687.00000
2609.00000 1658.00000
2675.00000 1624.00000
2737.00000 1584.00000
2792.00000 1534.00000
2834.00000 1472.00000
2860.00000 1403.00000
2871.00000 1328.00000
2837.00000 1365.00000
2803.00000 1397.00000
2760.00000 1419.00000
2710.00000 1433.00000
2658.00000 1396.00000
2598.00000 1407.00000
2537.00000 1425.00000
2474.00000 1433.00000
2411.00000 1432.00000
2348.00000 1428.00000
2285.00000 1422.00000
2223.00000 1412.00000
2162.00000 1396.00000
2099.00000 1380.00000
IMAGE=losh19b.jpg
ID=18 
VARIABLES=OrigNum=19 
SCALE=0.014268
LM=30
1898.00000 1313.00000
1872.00000 1473.00000
1925.00000 1464.00000
1976.00000 1456.00000
2026.00000 1446.00000
2076.00000 1435.00000
2125.00000 1421.00000
2173.00000 1404.00000
2220.00000 1384.00000
2265.00000 1361.00000
2308.00000 1334.00000
2348.00000 1302.00000
2383.00000 1264.00000
2405.00000 1219.00000
2417.00000 1170.00000
2406.00000 1116.00000
2392.00000 1145.00000
2373.00000 1171.00000
2352.00000 1195.00000
2320.00000 1209.00000
2293.00000 1181.00000
2255.00000 1200.00000
2215.00000 1213.00000
2173.00000 1216.00000
2131.00000 1215.00000
2088.00000 1210.00000
2046.00000 1204.00000
2004.00000 1198.00000
1962.00000 1192.00000
1920.00000 1183.00000
IMAGE=losh30a.JPG
ID=28 
VARIABLES=OrigNum=29 
SCALE=0.021683
LM=30
2072.00000 1342.00000
2056.00000 1505.00000
2119.00000 1498.00000
2183.00000 1489.00000
2247.00000 1479.00000
2311.00000 1467.00000
2373.00000 1449.00000
2433.00000 1427.00000
2493.00000 1403.00000
2549.00000 1370.00000
2601.00000 1332.00000
2648.00000 1288.00000
2688.00000 1237.00000
2713.00000 1178.00000
2724.00000 1115.00000
2702.00000 1058.00000
2690.00000 1099.00000
2673.00000 1134.00000
2647.00000 1162.00000
2611.00000 1179.00000
2547.00000 1153.00000
2497.00000 1173.00000
2447.00000 1190.00000
2396.00000 1200.00000
2343.00000 1200.00000
2291.00000 1200.00000
2238.00000 1200.00000
2185.00000 1198.00000
2133.00000 1195.00000
2080.00000 1188.00000
IMAGE=losh40a.JPG
ID=38 
VARIABLES=OrigNum=39 
SCALE=0.017121
LM=30
2193.00000 1705.00000
2215.00000 1882.00000
2283.00000 1862.00000
2350.00000 1841.00000
2416.00000 1820.00000
2479.00000 1793.00000
2541.00000 1762.00000
2601.00000 1726.00000
2658.00000 1687.00000
2708.00000 1639.00000
2752.00000 1586.00000
2787.00000 1526.00000
2807.00000 1460.00000
2813.00000 1392.00000
2803.00000 1323.00000
2754.00000 1275.00000
2759.00000 1332.00000
2751.00000 1381.00000
2730.00000 1426.00000
2690.00000 1464.00000
2637.00000 1453.00000
2589.00000 1483.00000
2543.00000 1509.00000
2491.00000 1526.00000
2439.00000 1540.00000
2387.00000 1553.00000
2334.00000 1562.00000
2280.00000 1569.00000
2227.00000 1575.00000
2169.00000 1580.00000
IMAGE=losh14a.jpg
ID=13 
VARIABLES=OrigNum=14 
SCALE=0.017405
LM=30
2183.00000 1356.00000
2156.00000 1486.00000
2206.00000 1485.00000
2257.00000 1485.00000
2308.00000 1483.00000
2359.00000 1477.00000
2409.00000 1467.00000
2459.00000 1454.00000
2507.00000 1437.00000
2554.00000 1418.00000
2598.00000 1392.00000
2640.00000 1362.00000
2674.00000 1325.00000
2703.00000 1283.00000
2715.00000 1234.00000
2707.00000 1179.00000
2697.00000 1201.00000
2682.00000 1218.00000
2665.00000 1233.00000
2645.00000 1247.00000
2602.00000 1215.00000
2560.00000 1238.00000
2519.00000 1253.00000
2475.00000 1261.00000
2430.00000 1264.00000
2385.00000 1265.00000
2340.00000 1263.00000
2296.00000 1260.00000
2251.00000 1255.00000
2205.00000 1241.00000
IMAGE=losh22a.JPG
ID=21 
VARIABLES=OrigNum=22 
SCALE=0.021429
LM=30
1852.00000 1451.00000
1774.00000 1619.00000
1847.00000 1641.00000
1919.00000 1658.00000
1993.00000 1670.00000
2066.00000 1679.00000
2141.00000 1683.00000
2215.00000 1683.00000
2289.00000 1678.00000
2362.00000 1666.00000
2433.00000 1644.00000
2501.00000 1613.00000
2560.00000 1570.00000
2608.00000 1514.00000
2646.00000 1449.00000
2655.00000 1373.00000
2623.00000 1422.00000
2584.00000 1464.00000
2534.00000 1491.00000
2478.00000 1500.00000
2449.00000 1445.00000
2383.00000 1453.00000
2322.00000 1450.00000
2262.00000 1438.00000
2202.00000 1423.00000
2143.00000 1407.00000
2085.00000 1387.00000
2026.00000 1370.00000
1968.00000 1351.00000
1912.00000 1329.00000
IMAGE=losh03b.jpg
ID=2 
VARIABLES=OrigNum=3 
SCALE=0.016792
LM=30
2301.00000 1241.00000
2285.00000 1416.00000
2346.00000 1408.00000
2408.00000 1399.00000
2469.00000 1389.00000
2529.00000 1374.00000
2588.00000 1356.00000
2647.00000 1336.00000
2704.00000 1311.00000
2756.00000 1279.00000
2807.00000 1243.00000
2853.00000 1202.00000
2889.00000 1152.00000
2912.00000 1095.00000
2916.00000 1034.00000
2893.00000 978.00000
2886.00000 1027.00000
2865.00000 1062.00000
2832.00000 1086.00000
2796.00000 1112.00000
2761.00000 1060.00000
2712.00000 1079.00000
2663.00000 1096.00000
2614.00000 1109.00000
2563.00000 1117.00000
2512.00000 1120.00000
2461.00000 1118.00000
2410.00000 1110.00000
2359.00000 1105.00000
2307.00000 1101.00000
IMAGE=losh34b.JPG
ID=32 
VARIABLES=OrigNum=33 
SCALE=0.019036
LM=30
2133.00000 1286.00000
2110.00000 1469.00000
2174.00000 1468.00000
2238.00000 1464.00000
2301.00000 1456.00000
2364.00000 1444.00000
2426.00000 1429.00000
2488.00000 1412.00000
2547.00000 1387.00000
2605.00000 1360.00000
2661.00000 1329.00000
2714.00000 1293.00000
2764.00000 1254.00000
2804.00000 1204.00000
2834.00000 1147.00000
2837.00000 1085.00000
2803.00000 1114.00000
2772.00000 1138.00000
2739.00000 1161.00000
2700.00000 1175.00000
2655.00000 1134.00000
2610.00000 1167.00000
2554.00000 1186.00000
2495.00000 1186.00000
2436.00000 1180.00000
2378.00000 1170.00000
2319.00000 1162.00000
2260.00000 1155.00000
2200.00000 1152.00000
2141.00000 1151.00000
IMAGE=losh39a.JPG
ID=37 
VARIABLES=OrigNum=38 
SCALE=0.017453
LM=30
2384.00000 1432.00000
2353.00000 1671.00000
2428.00000 1663.00000
2503.00000 1655.00000
2577.00000 1646.00000
2651.00000 1630.00000
2724.00000 1614.00000
2796.00000 1592.00000
2866.00000 1566.00000
2935.00000 1536.00000
3002.00000 1501.00000
3061.00000 1455.00000
3115.00000 1403.00000
3156.00000 1340.00000
3176.00000 1268.00000
3166.00000 1196.00000
3136.00000 1232.00000
3107.00000 1259.00000
3078.00000 1285.00000
3041.00000 1299.00000
2969.00000 1274.00000
2907.00000 1296.00000
2845.00000 1308.00000
2781.00000 1310.00000
2716.00000 1312.00000
2652.00000 1310.00000
2588.00000 1302.00000
2525.00000 1292.00000
2461.00000 1281.00000
2398.00000 1274.00000
IMAGE=losh17b.jpg
ID=16 
VARIABLES=OrigNum=17 
SCALE=0.014650
LM=30
2176.00000 1255.00000
2170.00000 1441.00000
2226.00000 1434.00000
2282.00000 1428.00000
2338.00000 1420.00000
2394.00000 1409.00000
2449.00000 1396.00000
2502.00000 1377.00000
2554.00000 1356.00000
2605.00000 1331.00000
2650.00000 1298.00000
2691.00000 1259.00000
2725.00000 1214.00000
2750.00000 1164.00000
2766.00000 1110.00000
2748.00000 1060.00000
2727.00000 1092.00000
2704.00000 1112.00000
2678.00000 1127.00000
2654.00000 1148.00000
2606.00000 1107.00000
2560.00000 1130.00000
2514.00000 1142.00000
2469.00000 1156.00000
2421.00000 1159.00000
2374.00000 1160.00000
2326.00000 1155.00000
2279.00000 1149.00000
2232.00000 1143.00000
2185.00000 1133.00000
IMAGE=losh56b.JPG
ID=54 
VARIABLES=OrigNum=55 
SCALE=0.018357
LM=30
2075.00000 1253.00000
2056.00000 1370.00000
2122.00000 1371.00000
2186.00000 1373.00000
2251.00000 1373.00000
2315.00000 1369.00000
2379.00000 1364.00000
2442.00000 1355.00000
2505.00000 1341.00000
2565.00000 1318.00000
2625.00000 1295.00000
2677.00000 1258.00000
2723.00000 1213.00000
2750.00000 1155.00000
2766.00000 1093.00000
2741.00000 1034.00000
2669.00000 1116.00000
2698.00000 1092.00000
2725.00000 1065.00000
2632.00000 1128.00000
2600.00000 1094.00000
2543.00000 1110.00000
2487.00000 1124.00000
2431.00000 1133.00000
2373.00000 1135.00000
2315.00000 1131.00000
2258.00000 1124.00000
2201.00000 1116.00000
2144.00000 1111.00000
2086.00000 1111.00000
IMAGE=losh37b.JPG
ID=35 
VARIABLES=OrigNum=36 
SCALE=0.017185
LM=30
2090.00000 1407.00000
2065.00000 1621.00000
2138.00000 1603.00000
2209.00000 1590.00000
2280.00000 1578.00000
2350.00000 1562.00000
2419.00000 1542.00000
2486.00000 1517.00000
2552.00000 1487.00000
2613.00000 1449.00000
2671.00000 1405.00000
2722.00000 1355.00000
2766.00000 1298.00000
2790.00000 1231.00000
2799.00000 1161.00000
2774.00000 1096.00000
2757.00000 1150.00000
2731.00000 1192.00000
2693.00000 1225.00000
2649.00000 1246.00000
2596.00000 1210.00000
2547.00000 1236.00000
2493.00000 1250.00000
2438.00000 1258.00000
2383.00000 1262.00000
2327.00000 1265.00000
2271.00000 1263.00000
2216.00000 1259.00000
2160.00000 1254.00000
2103.00000 1250.00000
IMAGE=losh58b.JPG
ID=56 
VARIABLES=OrigNum=57 
SCALE=0.015899
