# Supplementary material for: Phenotypic differentiation despite gene flow: Beak morphology, bite performance, and population genetics of Loggerhead Shrikes (Lanius ludovicianus)
Source: Ecol Evol. 2024 Mar 19;14(3):e11079. doi: 10.1002/ece3.11079 (PMC10949006; doi:10.1002/ece3.11079)
Supplement: Supplementary file 3 — Data S3. [file ECE3-14-e11079-s002.xlsx]

## Sheet: ShrikePhenData
shrikeid	sex	age	location	logbite	logmass	bkshapepc1	bkshapepc2	bkshapepc3
losh09ba	male	adult	ba	0.846967	1.65801	-0.041316	-0.03063	0.0103658
losh10ba	male	adult	ba	0.914572	1.66745	-0.0856656	-0.0214082	0.00923057
losh15ba	male	adult	ba	1.03049	1.64345	0.0100736	-0.0257478	-0.0128386
losh40ba	female	adult	ba	0.847202	1.64098	0.0188733	-0.0168888	0.014647
losh41ba	male	adult	ba	0.896002	1.66039	-0.00084509	0.0291236	-0.00730941
losh42ba	male	adult	ba	0.973264	1.63094	-0.00805202	0.0449201	0.00147964
losh06gl	male	juv	gl	1.07374	1.67669	0.0407587	-0.0208944	-0.0299163
losh11gl	male	juv	gl	0.840562	1.63849	0.0367486	-0.0170399	-0.0120549
losh12gl	female	juv	gl	0.760004	1.60746	-0.00940896	-0.0464873	0.0230312
losh13gl	male	adult	gl	0.959326	1.67669	-0.0253125	-0.0190104	0.018143
losh14gl	female	juv	gl	1.03604	1.66745	-0.0115222	-0.0477039	0.0165034
losh33gl	male	adult	gl	0.930344	1.64098	-0.0353875	0.0137593	-0.0156582
losh34gl	female	adult	gl	0.718086	1.63094	-0.0159197	0.0279073	-0.0115024
losh35gl	female	adult	gl	0.953531	1.63094	0.0645556	-0.0489227	-0.00869392
losh36gl	female	adult	gl	0.998836	1.66941	0.0130459	0.0259954	-0.00762647
losh37gl	female	adult	gl	0.888989	1.65079	0.0645556	-0.0489227	-0.00869392
losh38gl	female	adult	gl	0.978736	1.61013	0.0739463	0.00499845	-0.0223664
losh16ma	male	juv	ma	0.992545	1.70329	-0.00227391	0.0253917	0.0199964
losh17ma	female	juv	ma	0.961399	1.72835	0.0460694	-0.010278	0.0238115
losh18ma	female	juv	ma	0.986505	1.6902	0.00763871	-0.020255	0.0189182
losh19ma	female	juv	ma	1.02951	1.76343	0.0115116	0.00435797	-0.00762655
losh20ma	male	adult	ma	0.98784	1.6902	0.028767	0.0145686	0.00790571
losh21ma	female	juv	ma	0.988648	1.66276	0.0232154	-0.0511536	-0.00322462
losh22ma	male	adult	ma	0.950948	1.6902	0.0528637	0.000106593	-0.015912
losh43mv	male	adult	mv	0.88401	1.68797	-0.0433039	-0.0263708	0.0427725
losh44mv	male	adult	mv	1.04794	1.68797	0.00805537	0.0584578	0.0306978
losh45mv	female	juv	mv	0.80595	1.68797	-0.0211545	0.0215666	-0.032657
losh46mv	male	adult	mv	0.989955	1.70544	-0.04485	-0.00959333	-0.00909807
losh47mv	female	juv	mv	0.787797	1.65562	0.0086017	0.0411802	0.00174577
losh48mv	female	adult	mv	1.00938	1.6835	-0.00401147	-0.0194762	-0.00388317
losh49mv	female	juv	mv	0.944884	1.68797	-0.0445144	-0.00388916	0.00579835
losh50mv	male	adult	mv	0.883511	1.69241	-0.0145465	0.0130821	-0.00825487
losh51mv	male	adult	mv	0.811114	1.69679	-0.0189674	-0.0333232	0.0271974
losh52mv	male	adult	mv	0.964981	1.65562	-0.0251653	0.0174467	0.0134054
losh53mv	female	adult	mv	0.898958	1.65562	-0.00574244	-0.0150579	-0.00623472
losh23rv	male	juv	rv	1.06123	1.70757	0.0452902	0.0234499	-0.0225238
losh24rv	male	adult	rv	1.05476	1.73038	0.0234207	0.00912239	0.0248674
losh25rv	male	juv	rv	1.03515	1.7344	-0.0356603	0.00891839	-0.00840498
losh26rv	male	adult	rv	1.04203	1.72428	0.0631394	0.00344904	-3.49593e-05
losh27rv	male	adult	rv	1.10692	1.7344	0.0721412	-0.011722	0.0331207
losh28rv	male	adult	rv	1.03652	1.73038	0.0421414	0.0513906	0.0274278
losh54rv	female	adult	rv	0.971706	1.72222	-0.020018	-0.00231627	-0.00170222
losh55rv	male	adult	rv	0.971805	1.73838	0.0156352	-0.00729754	0.0320728
losh56rv	male	adult	rv	0.968117	1.73038	0.0229483	0.0242691	0.0225084
losh57rv	male	adult	rv	1.03507	1.74233	0.0477948	-0.00968006	-0.00760083
losh03ws	male	adult	ws	1.02172	1.69897	-0.0226997	-0.0185909	-0.0352035
losh04ws	male	adult	ws	0.959329	1.6721	-0.0467021	-0.00744079	-0.010391
losh05ws	male	adult	ws	0.977519	1.6721	-0.0478716	-0.0149351	0.00139619
losh07ws	male	adult	ws	0.863307	1.66276	-0.0744447	-0.0230699	-0.0169371
losh08ws	male	adult	ws	1.04149	1.68574	0.0145788	0.00166327	0.0116724
losh30cc	male	adult	ws	0.975793	1.70544	-0.0073688	0.0453032	-0.00907818
losh31cc	male	adult	ws	0.953133	1.70969	0.00101997	-0.00686269	-0.0159461
losh32ws	male	adult	ws	0.986369	1.69241	-0.0503245	0.0722793	-0.000542345
losh39ws	female	adult	ws	0.911623	1.67897	0.0284276	-0.00306537	-0.0275892
losh58ws	male	juv	ws	0.8581	1.67897	-0.0169835	0.0129573	0.0102404
losh59ws	female	juv	ws	0.872793	1.69241	-0.0581573	-0.0223025	-0.0156228

## Sheet: ShrikeLinVars
birdid	location	latdd	longdd	mass	sex	age	wingchord	taillength	tarslength	cl1	cl2	cl3	cl4	nalospi	bdepth	bwidth	hklength	ttdist
losh01ws	WillowSprings	34.989	-118.291	51	male	adult	104	105	31	na	na	na	na	12.52	8.43	7.81	3.06	3.31
losh47mv	MorenoValley	33.8453	-117.106	45.25	female	juv	94.5	95	31	7.35	4.89	6.47	4.42	10.79	8.09	5.94	2.64	2.12
losh41ba	Barstow	34.9726	-117.19	45.75	male	adult	99	106	32.5	6.99	4.94	6.56	4.75	12.03	8.33	6.51	3.11	2.85
losh45mv	MorenoValley	33.8812	-117.127	48.75	female	juv	101	103	32	7.13	4.99	6.25	4.9	12.49	8.52	6.78	3.49	2.91
losh02ws	WillowSprings	34.8501	-118.547	48.5	female	juv	97	103	29.9	6.45	4.14	5.57	3.5	12.39	7.95	6.66	2.85	2.81
losh15ba	Barstow	35.011	-117.349	44	male	adult	95	99	32	6.61	5.54	6.82	3.85	12.35	8.06	6.41	3.07	3.01
losh13gl	Glamis	33.1191	-115.258	47.5	male	adult	100	109	32.5	6.7	4.71	6.68	4.65	12.96	8.24	6.88	3.19	3.16
losh11gl	Glamis	33.1947	-115.394	43.5	male	juv	101	109	33	5.53	4.41	5.8	4.74	12.67	8.79	6.44	2.58	2.13
losh42ba	Barstow	34.9365	-117.202	42.75	male	adult	95	100	31	6.32	5.28	6.68	3.94	11.19	8.15	6.39	2.5	2.58
losh43ccws	WillowSprings	35.1215	-118.111	48.75	male	adult	100	103	33	6.83	4.69	7.3	4.58	12.85	8.21	6.57	4	3.98
losh33gl	Glamis	33.0988	-115.227	43.75	male	adult	101	107	32	6.79	4.73	7.58	4.87	13.19	8.43	6.59	3.81	3.25
losh08ws	WillowSprings	34.8608	-118.515	48.5	male	adult	104.5	107	32	6.71	4.99	6.29	5.02	11.8	8.68	6.6	2.51	2.71
losh25rv	RioVista	38.198	-121.784	54.25	male	juv	98.5	105	31	7	5.28	6.06	4.72	13.35	8.52	6.5	3.57	3.03
losh04ws	WillowSprings	34.8508	-118.543	47	male	adult	103.5	108	32	6.29	4.64	6.49	4.51	12.58	8.87	7.29	3.72	2.82
losh53mv	MorenoValley	33.8786	-117.095	45.25	female	adult	95	99	31.5	7.16	5.27	6.36	4.37	13.15	8.18	6.37	3.47	2.73
losh59ws	WillowSprings	34.8646	-118.455	49.25	female	juv	95	101	32.5	7.09	4.31	6.86	5.13	13.13	8.6	6.87	3.32	3.34
losh28rv	RioVista	38.2125	-121.754	53.75	male	adult	96.5	99	32	6.58	4.91	5.79	4.52	11.19	8.48	6.56	2.36	2.4
losh05ws	WillowSprings	34.8495	-118.553	47	male	adult	99	104	31.5	6.82	5.3	6.04	3.71	13.19	8.49	6.86	3.78	3.74
losh31cc	WillowSprings	35.2799	-117.73	51.25	male	adult	92	102	33	6.55	5.02	6.96	4.88	13.1	8.23	6.7	3.13	3.16
losh35gl	Glamis	32.8667	-114.902	42.75	female	adult	100	102	32	7.26	5.64	7.11	4.92	13.41	8.32	6.26	3.29	3.17
losh16ma	Maricopa	35.1292	-119.421	50.5	male	juv	105	111	34	7.01	4.96	6.98	4.85	11.41	8.53	6.42	2.71	2.34
losh24rv	RioVista	38.2007	-121.751	53.75	male	adult	97	105	32	7.28	4.83	6.06	4.34	11.65	8.38	5.98	2.84	2.83
losh07ws	WillowSprings	34.8826	-118.432	46	male	adult	101.5	105.5	32	6.7	3.99	6.17	3.8	13.42	8.07	5.81	4.6	3.36
losh20ma	Maricopa	35.1244	-119.416	49	male	adult	97.5	103	32	6.36	4.54	5.58	3.97	11.64	8.37	6.47	2.57	2.17
losh26rv	RioVista	38.1982	-121.799	53	male	adult	101	105	32	6.2	4.89	5.84	5.15	12.2	8.46	6.25	2.67	2.36
losh18ma	Maricopa	35.0939	-119.419	49	female	juv	96	101	31	6.68	4.88	6.25	4.41	11.59	8.31	6.45	2.57	2.6
losh09ba	Barstow	35.0104	-117.301	45.5	male	adult	98	106	32	6.9	4.89	5.52	5.6	12.28	8.56	6.78	3.28	3.01
losh10ba	Barstow	34.9466	-117.239	46.5	male	adult	99	103	33	6.04	4.57	6.09	4.35	12.47	8.53	6.2	4.06	2.53
losh27rv	RioVista	38.2127	-121.811	54.25	male	adult	101	106	32.5	6.87	5.2	5.3	4.05	11.66	8.57	6.23	2.51	2.14
losh12gl	Glamis	33.2201	-115.53	40.5	female	juv	103	107	31	5.62	4.03	5.38	4.04	11.93	8.2	6.4	3.46	2.64
losh32ws	WillowSprings	34.9072	-118.425	49.25	male	adult	99	102	34	7.2	4.53	6.01	4.24	12.64	8.73	6.59	2.36	3.37
losh38gl	Glamis	33.205	-115.427	40.75	female	adult	92	97	31	7.5	5.11	6.67	4.54	12.91	8.52	6.06	2.31	2.68
losh44mv	MorenoValley	33.8884	-117.13	48.75	male	adult	99	100	32.5	6.61	4.8	6.35	4.53	10.8	8.45	5.64	2.06	2.81
losh52mv	MorenoValley	33.8786	-117.121	45.25	male	adult	99	101	31.5	7.39	4.74	6.11	4.62	11.07	8.55	6.58	2.69	2.54
losh55rv	RioVista	38.22	-121.77	54.75	male	adult	97	101	32	7.54	5.92	6.44	5.32	12.22	8.59	6.64	3.28	3.47
losh46mv	MorenoValley	33.8713	-117.121	50.75	male	adult	104	110	33.5	6.42	4.86	6.75	4.73	11.94	8.59	6.58	2.48	2.76
losh57rv	RioVista	38.2423	-121.848	55.25	male	adult	102	104	33.5	7.3	4.85	6.21	4.26	11.19	8.48	6.39	2.31	2.72
losh49mv	MorenoValley	33.8495	-117.121	48.75	female	juv	97	100	31	7.05	5.17	5.96	3.99	12.05	8.48	6.2	3.75	2.97
losh06gl	Glamis	33.1745	-115.359	47.5	male	juv	102	106	32.5	6.77	4.87	5.8	4.27	12.64	8.37	6.25	2.1	2.41
losh54rv	RioVista	38.2197	-121.767	52.75	female	adult	99.5	98	33	7.27	5.1	7.26	4.6	11.82	8.07	6.41	2.56	2.7
losh21ma	Maricopa	35.1306	-119.43	46	female	juv	98	102	32	6.62	4.65	6.72	4.52	12.69	8.42	6.29	3.21	2.61
losh51mv	MorenoValley	33.8971	-117.13	49.75	male	adult	100	104	33	7.3	4.92	6.61	4.79	12.48	8.3	6.42	3.79	2.59
losh23rv	RioVista	38.1611	-121.759	51	male	juv	100	109	32	7.95	5.29	6.76	4.95	12.72	8.42	6.54	3.32	3.17
losh50mv	MorenoValley	33.8659	-117.121	49.25	male	adult	95	104	32	6.58	4.89	5.15	4	11.91	8.54	6.33	3.15	2.77
losh36gl	Glamis	32.806	-114.78	46.71	female	adult	100	107	32	7.09	3.69	7.13	4.16	12.25	8.71	6.48	3.05	2.62
losh48mv	MorenoValley	33.8853	-117.104	48.25	female	adult	96	106	31	6.61	4.56	5.99	3.58	12.21	7.97	6.29	2.85	2.91
losh19ma	Maricopa	35.1026	-119.404	58	female	juv	98.5	105	32	6.56	4.81	6.18	3.89	12.4	8.18	6.73	2.97	3.06
losh30cc	WillowSprings	35.2715	-117.803	50.75	male	adult	98	107	33.5	6.58	4.47	6.63	4.17	11.91	8.56	6.53	2.68	2.23
losh40ba	Barstow	35.6313	-118.86	43.75	female	adult	98	103	32	7.5	4.87	7.17	4.75	11.76	8.17	6.57	3.34	3.1
losh14gl	Glamis	33.1888	-115.386	46.5	female	juv	100	105	32	6.58	4.97	6.74	4.69	12.09	8.32	6.28	3.12	2.6
losh22ma	Maricopa	35.121	-119.414	49	male	adult	101	110	33	6.33	4.45	6.18	4.16	11.5	8.3	6.05	2.44	2.19
losh03ws	WillowSprings	34.8029	-118.66	50	male	adult	102	105	33	5.88	4.25	6.33	4.29	13.35	8.67	7.19	3.6	2.86
losh34gl	Glamis	33.2201	-115.479	42.75	female	adult	97	102	31	7.18	5.51	6.73	4.65	12.38	8.44	6.4	2.97	2.77
losh39ws	WillowSprings	34.878	-118.602	47.75	female	adult	104	106	31.5	7.63	4.96	7.63	4.72	12.45	8.29	6.79	3.1	2.69
losh17ma	Maricopa	35.2213	-119.464	53.5	female	juv	96	100	31.5	6.96	4.74	6.26	4.36	11.85	8.05	6.63	2.73	2.51
losh56rv	RioVista	38.2129	-121.809	53.75	male	adult	94.5	96	32.5	6.86	5.59	6.19	4.52	11.14	8.16	6.27	2.04	2.73
losh37gl	Glamis	33.2201	-115.533	44.75	female	adult	95	100	31	7.17	4.22	6.93	4.4	12.13	8.35	6.64	2.62	2.21
losh58ws	WillowSprings	34.8572	-118.465	47.75	male	juv	99	104	33	7.87	4.86	5.94	4.81	12.02	8.55	6.24	3.35	3.22

## Sheet: DistMatrices
LocationPair	PairwiseGEOG	PairwiseGEOG	PairwisePERF	PairwiseFst	PairwiseFst_minus2loci	PairwiseGenDist_minus2loci	PairwiseProcrustDist
GL-WS	349.45	-0.0296316	0.0128052	0.0283	0.0113	0.0114291	0.02545
BA-WS	106.06	-0.00702159	0.0125752	-0.0124	-0.0042	-0.00418243	0.01232
MA-WS	97.4	-0.00734083	0.0104636	0.0262	0.0176	0.0179153	0.04014
RV-WS	473.88	-0.0399287	0.0230176	0.0315	0.0252	0.0258515	0.04648
MV-WS	166.25	-0.0139961	0.00733676	-0.0015	-0.0047	-0.00467801	0.02195
BA-GL	269.62	-0.0227807	0.00162081	0.0014	0.0028	0.00280786	0.02957
MA-GL	441.26	-0.0368754	0.0232656	0.006	0.0159	0.0161569	0.02858
RV-GL	815.13	-0.0698379	0.0358122	0.0287	0.0187	0.0190564	0.03536
MV-GL	188.67	-0.0155635	0.00826095	0.0124	-0.004	-0.00398406	0.02698
MA-BA	202.14	-0.014363	0.0230357	0.006	0.0171	0.0173975	0.04665
RV-BA	546.31	-0.0472098	0.0355825	0.0077	0.0268	0.027538	0.05038
MV-BA	119.63	-0.00707939	0.00664711	-0.0117	-0.0093	-0.00921431	0.01752
RV-MA	402.09	-0.0323904	0.012557	0.0248	0.0165	0.0167768	0.02281
MV-MA	253.7	-0.0212738	0.017799	0.0067	-0.0065	-0.00645802	0.04233
MV-RV	639.54	-0.053959	0.0303492	0.0084	0.0242	0.0248002	0.04406
